# Supplementary material for: Gray matter correlates of childhood maltreatment lack replicability in a multi-cohort brain-wide association study
Source: Nat Commun. 2025 Sep 16;16:8290. doi: 10.1038/s41467-025-62374-w (PMC12441139; doi:10.1038/s41467-025-62374-w)
Supplement: Supplementary file 4 — Source Data [file 41467_2025_62374_MOESM4_ESM.xlsx]

## Sheet: Source data for brain plots
For all figures containing brain plots, source data are provided as NIfTI files. These files contain the statistical values and thresholds underlying each brain visualization. All NIfTI files are available via our OSF repository: https://osf.io/j8d9r/?view_only=9edf436ab18f4e8db9ef4c71c4ac356c.

## Sheet: Table 1
Model	CM operationalization	Controlled for MDD diagnosis	Subsamples	Sample size - n
				MACS	MNC	BiDirect	Pooled
Model 1	CTQ sum	yes	HC/MDD	1752	916	557	3225
Model 2	CTQ sum	no	HC/MDD	1752	916	557	3225
Model 3	CTQ sum	-	HC	930	647	321	1898
Model 4	CTQ sum	-	MDD	822	269	236	1327
Model 5	Abuse/threat	yes	HC/MDD	1752	916	557	3225
Model 6	Neglect/deprivation	yes	HC/MDD	1752	916	557	3225
Model 7	EA subscale sum	yes	HC/MDD	1752	916	557	3225
Model 8	PA subscale sum	yes	HC/MDD	1752	916	557	3225
Model 9	SA subscale sum	yes	HC/MDD	1752	916	557	3225
Model 10	EN subscale sum	yes	HC/MDD	1752	916	557	3225
Model 11	PN subscale sum	yes	HC/MDD	1752	916	557	3225
Model 12	Extreme groups (none/severe)	yes	HC/MDD	None: 644 Severe: 348	None: 369 Severe: 145	None: 213 Severe: 98	None: 1226 Severe: 591
Model 13	Extreme groups (none/severe)	no	HC/MDD	None: 644 Severe: 348	None: 369 Severe: 145	None: 213 Severe: 98	None: 1226 Severe: 591
Model 14	Extreme groups (none/severe)	-	HC	None: 500 Severe: 51	None: 324 Severe: 41	None: 165 Severe: 17	None: 989 Severe: 109
Model 15	Extreme groups (none/severe)	-	MDD	None: 144 Severe: 297	None: 45 Severe: 104	None: 48 Severe: 81	None: 237 Severe: 482
Model 16	CTQ sum	-	MDD med-naïve	334	39	34	407
Model 17	CTQ sum * age	-	HC	930	647	321	1898
Model 18	CTQ sum * age	-	MDD	822	269	236	1327

## Sheet: Table 2
		partial R2
Model	k significant	min	max	main regions
Model 1	0	-	-	-
Model 2	5122	0.006	0.011	Temporal Mid/Sup R, Fusiform L+R, Rectus L+R, Insula R, Lingual L, Parahippocampal R, Thalamus L
Model 3	122	0.01	0.012	OFC Med L, Rectus L
Model 4	0	-	-	-
Model 5	0	-	-	-
Model 6	0	-	-	-
Model 7	0	-	-	-
Model 8	3	0.006	0.006	Thalamus Ra
Model 9	0	-	-	-
Model 10	0	-	-	-
Model 11	0	-	-	-
Model 12	0	-	-	-
Model 13	11256	0.011	0.021	Temporal Mid/Sup R, Rectus L+R, Fusiform L+R, Cerebellum L+R, Insula R, Lingual L+R
Model 14	140	0.017	0.022	Cerebellum R, Thalamus Ra
Model 15	0	-	-	-
Model 16	0	-	-	-
Model 17	2	0.011	0.011	OFC Rb
Model 18	0	-	-	-

## Sheet: Table 3
	MACS-MNC			MACS-BiDirect			MNC-BiDirect			MACS-MNC-BiDirect
	k overlap	DICE		k overlap	DICE		k overlap	DICE		k overlap	DICE
Model 1	0	0		0	0		0	0		0	-
Model 2	0	0		0	0		0	0		0	-
Model 3	0	0		0	0		0	0		0	-
Model 4	0	0		0	0		0	0		0	-
Model 5	0	0		0	0		0	0		0	-
Model 6	0	0		0	0		0	0		0	-
Model 7	0	0		0	0		0	0		0	-
Model 8	0	0		0	0		0	0		0	-
Model 9	0	0		0	0		0	0		0	-
Model 10	0	0		0	0		0	0		0	-
Model 11	0	0		0	0		3a	0.002		0	-
Model 12	0	0		0	0		0	0		0	-
Model 13	0	0		2b	0.001		0	0		0	-
Model 14	0	0		0	0		0	0		0	-
Model 15	0	0		0	0		0	0		0	-
Model 16	0	0		0	0		0	0		0	-
Model 17	0	0		0	0		0	0		0	-
Model 18	0	0		0	0		0	0		0	-

## Sheet: Figure 1a
Variable 1	Variable 2	Spearman rho	p-value
CTQ sum	CTQ sum	1	0
CTQ sum	CTQ EA	0.824347	0
CTQ sum	CTQ PA	0.587698	6.84246e-299
CTQ sum	CTQ SA	0.404495	3.13734e-127
CTQ sum	CTQ EN	0.919515	0
CTQ sum	CTQ PN	0.764522	0
CTQ sum	Age	0.171637	9.58128e-23
CTQ sum	Education years	-0.157222	3.20504e-19
CTQ sum	HDRS-17	0.168581	6.9216e-10
CTQ sum	BDI	0.250002	8.25374e-17
CTQ sum	CES-D	0.152971	0.0187051
CTQ sum	Age of onset	-0.0806995	0.00805827
CTQ sum	# Depressive episodes	0.152262	4.6152e-08
CTQ sum	# Inpatient treatments	0.202572	1.85052e-13
CTQ EA	CTQ sum	0.824347	0
CTQ EA	CTQ EA	1	0
CTQ EA	CTQ PA	0.486483	2.84906e-191
CTQ EA	CTQ SA	0.340081	3.94609e-88
CTQ EA	CTQ EN	0.667334	0
CTQ EA	CTQ PN	0.525306	2.80265e-228
CTQ EA	Age	0.0129718	0.461487
CTQ EA	Education years	-0.114543	7.53688e-11
CTQ EA	HDRS-17	0.133942	1.02136e-06
CTQ EA	BDI	0.226379	5.5447e-14
CTQ EA	CES-D	0.204631	0.00157542
CTQ EA	Age of onset	-0.192063	2.08417e-10
CTQ EA	# Depressive episodes	0.148797	9.30854e-08
CTQ EA	# Inpatient treatments	0.14639	1.2136e-07
CTQ PA	CTQ sum	0.587698	6.84246e-299
CTQ PA	CTQ EA	0.486483	2.84906e-191
CTQ PA	CTQ PA	1	0
CTQ PA	CTQ SA	0.284082	6.3447e-61
CTQ PA	CTQ EN	0.471705	2.14755e-178
CTQ PA	CTQ PN	0.391616	1.09127e-118
CTQ PA	Age	0.228514	1.78505e-39
CTQ PA	Education years	-0.109412	5.09445e-10
CTQ PA	HDRS-17	0.131398	1.63636e-06
CTQ PA	BDI	0.164732	5.4177e-08
CTQ PA	CES-D	0.115563	0.0764234
CTQ PA	Age of onset	0.0702262	0.0211761
CTQ PA	# Depressive episodes	0.0995322	0.000369778
CTQ PA	# Inpatient treatments	0.145107	1.56654e-07
CTQ SA	CTQ sum	0.404495	3.13734e-127
CTQ SA	CTQ EA	0.340081	3.94609e-88
CTQ SA	CTQ PA	0.284082	6.3447e-61
CTQ SA	CTQ SA	1	0
CTQ SA	CTQ EN	0.278473	1.61806e-58
CTQ SA	CTQ PN	0.257412	5.66935e-50
CTQ SA	Age	0.0951513	6.17202e-08
CTQ SA	Education years	-0.0873842	7.07671e-07
CTQ SA	HDRS-17	0.0733813	0.00760394
CTQ SA	BDI	0.1082	0.000374854
CTQ SA	CES-D	0.109899	0.0920974
CTQ SA	Age of onset	-0.00173545	0.954635
CTQ SA	# Depressive episodes	0.0748479	0.00747776
CTQ SA	# Inpatient treatments	0.119952	1.50424e-05
CTQ EN	CTQ sum	0.919515	0
CTQ EN	CTQ EA	0.667334	0
CTQ EN	CTQ PA	0.471705	2.14755e-178
CTQ EN	CTQ SA	0.278473	1.61806e-58
CTQ EN	CTQ EN	1	0
CTQ EN	CTQ PN	0.658067	0
CTQ EN	Age	0.191829	4.18433e-28
CTQ EN	Education years	-0.139526	1.98736e-15
CTQ EN	HDRS-17	0.150611	3.74755e-08
CTQ EN	BDI	0.232081	1.22821e-14
CTQ EN	CES-D	0.0897277	0.16948
CTQ EN	Age of onset	-0.0415465	0.173051
CTQ EN	# Depressive episodes	0.129941	3.21067e-06
CTQ EN	# Inpatient treatments	0.187332	1.08245e-11
CTQ PN	CTQ sum	0.764522	0
CTQ PN	CTQ EA	0.525306	2.80265e-228
CTQ PN	CTQ PA	0.391616	1.09127e-118
CTQ PN	CTQ SA	0.257412	5.66935e-50
CTQ PN	CTQ EN	0.658067	0
CTQ PN	CTQ PN	1	0
CTQ PN	Age	0.139487	1.75994e-15
CTQ PN	Education years	-0.148814	2.31878e-17
CTQ PN	HDRS-17	0.141696	2.30073e-07
CTQ PN	BDI	0.200247	3.3278e-11
CTQ PN	CES-D	0.140152	0.0313767
CTQ PN	Age of onset	-0.0605078	0.0471179
CTQ PN	# Depressive episodes	0.110715	7.39529e-05
CTQ PN	# Inpatient treatments	0.182542	3.63334e-11
Age	CTQ sum	0.171637	9.58128e-23
Age	CTQ EA	0.0129718	0.461487
Age	CTQ PA	0.228514	1.78505e-39
Age	CTQ SA	0.0951513	6.17202e-08
Age	CTQ EN	0.191829	4.18433e-28
Age	CTQ PN	0.139487	1.75994e-15
Age	Age	1	0
Age	Education years	0.0809905	4.32448e-06
Age	HDRS-17	0.0589425	0.0321175
Age	BDI	-0.0174327	0.567674
Age	CES-D	-0.113494	0.0818765
Age	Age of onset	0.650975	7.81654e-131
Age	# Depressive episodes	0.174252	3.69502e-10
Age	# Inpatient treatments	0.249476	7.97907e-20
Education years	CTQ sum	-0.157222	3.20504e-19
Education years	CTQ EA	-0.114543	7.53688e-11
Education years	CTQ PA	-0.109412	5.09445e-10
Education years	CTQ SA	-0.0873842	7.07671e-07
Education years	CTQ EN	-0.139526	1.98736e-15
Education years	CTQ PN	-0.148814	2.31878e-17
Education years	Age	0.0809905	4.32448e-06
Education years	Education years	1	0
Education years	HDRS-17	-0.0255162	0.355193
Education years	BDI	-0.0752078	0.0137329
Education years	CES-D	-0.138699	0.0339562
Education years	Age of onset	0.0256308	0.401837
Education years	# Depressive episodes	0.0268761	0.338751
Education years	# Inpatient treatments	-0.0836323	0.00266625
HDRS-17	CTQ sum	0.168581	6.9216e-10
HDRS-17	CTQ EA	0.133942	1.02136e-06
HDRS-17	CTQ PA	0.131398	1.63636e-06
HDRS-17	CTQ SA	0.0733813	0.00760394
HDRS-17	CTQ EN	0.150611	3.74755e-08
HDRS-17	CTQ PN	0.141696	2.30073e-07
HDRS-17	Age	0.0589425	0.0321175
HDRS-17	Education years	-0.0255162	0.355193
HDRS-17	HDRS-17	1	0
HDRS-17	BDI	0.712658	4.33524e-167
HDRS-17	CES-D	0.742001	1.61027e-42
HDRS-17	Age of onset	-0.0271624	0.374293
HDRS-17	# Depressive episodes	0.172513	5.99021e-10
HDRS-17	# Inpatient treatments	0.337842	8.31125e-36
BDI	CTQ sum	0.250002	8.25374e-17
BDI	CTQ EA	0.226379	5.5447e-14
BDI	CTQ PA	0.164732	5.4177e-08
BDI	CTQ SA	0.1082	0.000374854
BDI	CTQ EN	0.232081	1.22821e-14
BDI	CTQ PN	0.200247	3.3278e-11
BDI	Age	-0.0174327	0.567674
BDI	Education years	-0.0752078	0.0137329
BDI	HDRS-17	0.712658	4.33524e-167
BDI	BDI	1	0
BDI	CES-D
BDI	Age of onset	-0.0491442	0.109296
BDI	# Depressive episodes	0.206114	1.97387e-11
BDI	# Inpatient treatments	0.304701	5.91964e-24
CES-D	CTQ sum	0.152971	0.0187051
CES-D	CTQ EA	0.204631	0.00157542
CES-D	CTQ PA	0.115563	0.0764234
CES-D	CTQ SA	0.109899	0.0920974
CES-D	CTQ EN	0.0897277	0.16948
CES-D	CTQ PN	0.140152	0.0313767
CES-D	Age	-0.113494	0.0818765
CES-D	Education years	-0.138699	0.0339562
CES-D	HDRS-17	0.742001	1.61027e-42
CES-D	BDI
CES-D	CES-D	1	0
CES-D	Age of onset
CES-D	# Depressive episodes	0.074983	0.262689
CES-D	# Inpatient treatments	0.174335	0.00764739
Age of onset	CTQ sum	-0.0806995	0.00805827
Age of onset	CTQ EA	-0.192063	2.08417e-10
Age of onset	CTQ PA	0.0702262	0.0211761
Age of onset	CTQ SA	-0.00173545	0.954635
Age of onset	CTQ EN	-0.0415465	0.173051
Age of onset	CTQ PN	-0.0605078	0.0471179
Age of onset	Age	0.650975	7.81654e-131
Age of onset	Education years	0.0256308	0.401837
Age of onset	HDRS-17	-0.0271624	0.374293
Age of onset	BDI	-0.0491442	0.109296
Age of onset	CES-D
Age of onset	Age of onset	1	0
Age of onset	# Depressive episodes	-0.211628	5.39243e-12
Age of onset	# Inpatient treatments	0.0745266	0.0158169
# Depressive episodes	CTQ sum	0.152262	4.6152e-08
# Depressive episodes	CTQ EA	0.148797	9.30854e-08
# Depressive episodes	CTQ PA	0.0995322	0.000369778
# Depressive episodes	CTQ SA	0.0748479	0.00747776
# Depressive episodes	CTQ EN	0.129941	3.21067e-06
# Depressive episodes	CTQ PN	0.110715	7.39529e-05
# Depressive episodes	Age	0.174252	3.69502e-10
# Depressive episodes	Education years	0.0268761	0.338751
# Depressive episodes	HDRS-17	0.172513	5.99021e-10
# Depressive episodes	BDI	0.206114	1.97387e-11
# Depressive episodes	CES-D	0.074983	0.262689
# Depressive episodes	Age of onset	-0.211628	5.39243e-12
# Depressive episodes	# Depressive episodes	1	0
# Depressive episodes	# Inpatient treatments	0.374282	1.19043e-42
# Inpatient treatments	CTQ sum	0.202572	1.85052e-13
# Inpatient treatments	CTQ EA	0.14639	1.2136e-07
# Inpatient treatments	CTQ PA	0.145107	1.56654e-07
# Inpatient treatments	CTQ SA	0.119952	1.50424e-05
# Inpatient treatments	CTQ EN	0.187332	1.08245e-11
# Inpatient treatments	CTQ PN	0.182542	3.63334e-11
# Inpatient treatments	Age	0.249476	7.97907e-20
# Inpatient treatments	Education years	-0.0836323	0.00266625
# Inpatient treatments	HDRS-17	0.337842	8.31125e-36
# Inpatient treatments	BDI	0.304701	5.91964e-24
# Inpatient treatments	CES-D	0.174335	0.00764739
# Inpatient treatments	Age of onset	0.0745266	0.0158169
# Inpatient treatments	# Depressive episodes	0.374282	1.19043e-42
# Inpatient treatments	# Inpatient treatments	1	0

## Sheet: Figure 1b
group_label	CTQ sum	CTQ EA	CTQ PA	CTQ SA	CTQ EN	CTQ PN
HC	28	8	5	5	5	5
MDD	46	12	5	5	17	7
MDD	33	5	6	5	8	9
HC	27	7	5	5	5	5
MDD	35	11	5	5	8	6
MDD	63	18	5	8	20	12
HC	28	6	5	5	7	5
HC	35	11	5	5	9	5
MDD	48	14	5	5	17	7
MDD	31	5	5	5	9	7
MDD	50	18	7	6	13	6
MDD	56	15	10	13	12	6
HC	26	5	5	5	6	5
HC	25	5	5	5	5	5
HC	25	5	5	5	5	5
HC	25	5	5	5	5	5
MDD	35	7	5	5	11	7
HC	26	5	5	5	6	5
MDD	41	13	5	5	12	6
HC	41	8	5	5	14	9
HC	38	6	6	5	12	9
HC	34	9	5	5	9	6
HC	27	5	5	5	7	5
HC	25	5	5	5	5	5
HC	26	5	5	5	6	5
MDD	44	10	5	13	11	5
HC	29	7	5	5	7	5
HC	45	11	5	5	13	11
HC	28	6	5	6	6	5
HC	32	6	5	5	8	8
HC	28	6	5	5	7	5
HC	28	5	5	5	8	5
MDD	48	11	7	5	15	10
HC	28	5	5	5	8	5
HC	36	5	6	5	10	10
MDD	49	9	6	5	17	12
HC	26	6	5	5	5	5
HC	31	6	5	5	10	5
HC	59	17	14	5	16	7
HC	27	7	5	5	5	5
HC	26	5	6	5	5	5
MDD	32	6	6	5	7	8
HC	36	9	7	5	9	6
MDD	53	12	7	15	14	5
HC	25	5	5	5	5	5
MDD	31	8	5	5	8	5
HC	28	6	5	5	7	5
HC	32	5	8	5	5	9
MDD	34	7	6	5	11	5
HC	36	7	6	5	12	6
HC	29	5	5	5	5	9
MDD	27	5	5	5	6	6
HC	27	5	5	5	7	5
HC	27	7	5	5	5	5
HC	25	5	5	5	5	5
HC	35	7	5	5	10	8
HC	26	5	5	5	6	5
MDD	32	8	5	5	5	9
HC	25	5	5	5	5	5
MDD	57	8	15	5	20	9
MDD	35	8	7	5	10	5
HC	27	5	5	5	7	5
HC	28	6	5	5	7	5
HC	26	6	5	5	5	5
HC	27	6	5	5	6	5
HC	27	5	5	5	7	5
MDD	51	9	5	20	11	6
HC	28	5	5	5	7	6
MDD	38	15	5	5	8	5
HC	25	5	5	5	5	5
HC	27	6	5	5	6	5
HC	26	6	5	5	5	5
HC	28	8	5	5	5	5
MDD	37	7	6	8	11	5
HC	39	7	5	5	13	9
MDD	30	7	5	5	8	5
HC	25	5	5	5	5	5
HC	35	7	5	7	7	9
HC	30	5	7	5	8	5
HC	30	5	5	5	10	5
HC	30	6	5	6	8	5
HC	25	5	5	5	5	5
MDD	61	16	13	5	17	10
MDD	58	20	8	5	18	7
MDD	63	19	7	11	16	10
MDD	31	7	5	5	5	9
HC	33	5	5	6	8	9
HC	26	5	5	5	6	5
HC	25	5	5	5	5	5
MDD	34	8	5	5	10	6
HC	30	7	6	5	7	5
MDD	49	13	7	5	15	9
MDD	61	15	9	5	17	15
MDD	62	12	5	7	25	13
HC	26	6	5	5	5	5
HC	26	6	5	5	5	5
HC	28	5	5	5	8	5
MDD	43	6	8	15	9	5
HC	25	5	5	5	5	5
HC	32	6	5	5	11	5
HC	34	5	5	5	9	10
HC	28	6	5	5	7	5
HC	31	5	5	5	7	9
HC	28	5	5	5	8	5
HC	30	6	5	5	9	5
HC	44	14	8	5	12	5
HC	29	7	5	5	7	5
MDD	58	14	5	5	21	13
MDD	61	19	13	5	16	8
MDD	37	9	7	5	10	6
MDD	48	9	5	5	19	10
HC	28	8	5	5	5	5
HC	36	7	5	6	9	9
MDD	59	20	5	6	14	14
MDD	36	11	5	5	9	6
HC	25	5	5	5	5	5
MDD	27	6	5	5	6	5
HC	33	7	5	5	7	9
HC	28	5	5	5	8	5
HC	26	6	5	5	5	5
HC	48	6	5	5	21	11
HC	30	5	5	5	5	10
MDD	41	10	5	5	15	6
MDD	38	10	5	5	13	5
HC	47	14	5	5	12	11
MDD	34	5	5	5	9	10
HC	30	5	5	5	9	6
HC	26	5	5	5	6	5
HC	26	5	5	5	6	5
HC	30	6	6	5	7	6
HC	30	7	5	5	7	6
HC	25	5	5	5	5	5
MDD	37	9	7	5	10	6
MDD	47	12	6	5	13	11
MDD	57	14	10	6	17	10
HC	33	5	5	5	8	10
HC	32	6	5	5	11	5
HC	31	6	5	5	6	9
HC	28	7	5	5	6	5
HC	29	6	5	5	8	5
MDD	41	7	5	9	10	10
MDD	41	10	7	5	13	6
HC	26	5	5	5	6	5
HC	26	6	5	5	5	5
HC	33	7	5	5	8	8
MDD	72	22	13	5	20	12
HC	32	5	5	5	10	7
HC	26	6	5	5	5	5
HC	27	6	5	5	6	5
HC	48	6	6	7	19	10
HC	33	5	5	5	11	7
HC	25	5	5	5	5	5
HC	33	9	5	5	9	5
MDD	31	8	5	5	8	5
HC	29	6	5	5	8	5
HC	25	5	5	5	5	5
HC	32	10	5	5	6	6
MDD	33	10	5	5	8	5
HC	29	5	5	5	9	5
MDD	44	10	8	5	16	5
HC	41	5	5	5	16	10
MDD	57	16	9	17	10	5
MDD	36	11	5	5	9	6
HC	49	11	5	5	17	11
MDD	40	11	5	5	12	7
HC	27	5	5	5	7	5
HC	30	6	5	5	5	9
HC	27	7	5	5	5	5
HC	25	5	5	5	5	5
HC	28	5	5	5	7	6
MDD	44	10	5	5	10	14
MDD	93	25	17	15	22	14
MDD	55	11	6	9	17	12
HC	25	5	5	5	5	5
HC	30	5	5	5	10	5
HC	32	8	6	5	7	6
MDD	37	5	5	5	14	8
MDD	30	5	6	5	8	6
HC	69	16	17	8	20	8
HC	48	12	8	5	17	6
HC	37	7	5	5	12	8
HC	29	5	5	5	7	7
HC	35	6	5	5	9	10
HC	36	8	5	5	13	5
MDD	59	12	12	5	21	9
HC	55	16	8	5	18	8
MDD	71	23	5	5	21	17
MDD	46	10	8	8	12	8
MDD	41	10	5	5	13	8
MDD	36	8	5	5	9	9
MDD	36	8	5	5	12	6
MDD	51	14	8	5	16	8
MDD	75	24	9	11	20	11
MDD	41	9	5	5	11	11
MDD	47	16	6	5	12	8
HC	26	5	6	5	5	5
MDD	52	14	7	7	16	8
MDD	42	17	5	5	8	7
HC	26	5	6	5	5	5
HC	34	9	6	5	5	9
MDD	66	16	15	5	21	9
MDD	52	16	7	6	17	6
MDD	51	13	5	5	18	10
MDD	44	9	5	13	10	7
MDD	60	20	6	5	19	10
MDD	38	6	5	5	10	12
MDD	30	6	5	5	8	6
MDD	34	6	5	5	10	8
MDD	34	7	5	5	12	5
MDD	33	7	5	5	11	5
HC	31	5	5	5	7	9
MDD	46	11	6	8	11	10
MDD	28	6	5	5	7	5
MDD	35	12	5	5	8	5
HC	38	9	5	5	11	8
MDD	34	7	5	7	7	8
MDD	31	7	5	5	9	5
MDD	61	15	5	8	22	11
MDD	27	5	5	7	5	5
MDD	51	11	5	5	18	12
MDD	43	8	7	5	16	7
MDD	62	8	8	12	23	11
HC	31	6	6	6	8	5
HC	59	15	12	5	15	12
MDD	44	7	5	5	20	7
MDD	46	9	5	6	17	9
HC	73	15	12	17	17	12
HC	32	6	5	5	7	9
MDD	59	18	5	5	19	12
MDD	44	9	6	5	16	8
MDD	39	8	5	8	11	7
MDD	35	9	5	5	10	6
MDD	38	7	7	5	13	6
MDD	29	5	5	5	5	9
MDD	34	5	5	5	14	5
HC	27	6	5	5	6	5
MDD	38	9	7	5	10	7
HC	26	5	5	5	6	5
MDD	50	7	7	8	14	14
HC	26	5	5	5	6	5
HC	37	9	5	5	12	6
MDD	33	6	5	5	11	6
HC	28	8	5	5	5	5
MDD	46	10	11	5	12	8
MDD	59	18	7	12	16	6
MDD	50	12	11	5	14	8
MDD	70	25	5	14	18	8
MDD	41	8	7	5	13	8
MDD	29	6	5	5	8	5
HC	29	8	5	5	6	5
HC	26	6	5	5	5	5
HC	31	7	5	5	6	8
MDD	59	18	6	5	18	12
HC	31	6	5	5	10	5
MDD	87	23	9	25	23	7
MDD	56	16	5	5	17	13
MDD	58	11	10	5	19	13
MDD	53	10	7	12	15	9
MDD	36	12	5	5	9	5
MDD	39	5	5	5	17	7
MDD	59	14	7	5	21	12
MDD	64	20	9	5	20	10
MDD	49	7	5	13	15	9
HC	31	7	6	5	8	5
MDD	64	22	5	7	17	13
MDD	52	16	10	5	11	10
MDD	67	14	14	5	22	12
HC	29	6	5	5	7	6
MDD	55	15	5	5	19	11
HC	36	7	5	5	10	9
MDD	26	5	5	6	5	5
MDD	62	14	9	5	21	13
MDD	108	25	21	16	25	21
HC	32	6	5	5	10	6
MDD	74	21	14	7	20	12
MDD	29	5	5	5	9	5
MDD	25	5	5	5	5	5
MDD	42	9	5	5	14	9
MDD	91	22	13	9	25	22
MDD	44	16	5	7	11	5
MDD	43	12	5	5	13	8
HC	33	7	5	5	10	6
MDD	72	21	10	15	19	7
MDD	31	6	5	8	6	6
MDD	57	15	11	6	18	7
MDD	25	5	5	5	5	5
HC	32	5	5	5	10	7
HC	33	6	5	5	8	9
MDD	52	15	10	5	15	7
MDD	47	12	6	5	14	10
HC	36	5	5	5	13	8
HC	25	5	5	5	5	5
MDD	54	17	8	5	16	8
MDD	36	10	5	7	9	5
MDD	45	7	6	5	18	9
HC	29	6	5	5	8	5
MDD	35	7	5	5	9	9
MDD	73	21	12	5	20	15
MDD	43	12	7	5	13	6
MDD	26	5	6	5	5	5
MDD	43	10	5	5	16	7
HC	56	14	12	5	18	7
MDD	32	6	5	6	10	5
MDD	60	16	6	5	22	11
MDD	75	17	15	23	11	9
HC	31	6	5	5	10	5
HC	28	8	5	5	5	5
MDD	30	6	5	5	9	5
MDD	54	14	6	5	16	13
MDD	31	7	5	5	8	6
HC	35	8	5	5	11	6
HC	27	5	5	5	7	5
HC	32	7	6	5	9	5
MDD	61	23	10	5	18	5
MDD	54	16	7	5	19	7
MDD	46	7	8	5	15	11
MDD	56	14	9	5	21	7
MDD	50	11	6	5	19	9
MDD	42	11	6	5	14	6
MDD	43	8	5	5	15	10
HC	37	8	5	5	14	5
MDD	54	12	13	5	16	8
MDD	57	13	11	7	18	8
HC	36	8	7	5	11	5
HC	27	7	5	5	5	5
HC	41	13	5	5	11	7
MDD	48	10	7	7	15	9
HC	54	13	15	5	16	5
MDD	27	6	6	5	5	5
MDD	99	25	22	17	22	13
HC	32	7	5	5	6	9
MDD	29	7	5	5	7	5
MDD	40	8	5	5	13	9
HC	26	6	5	5	5	5
HC	42	9	5	6	10	12
HC	34	7	5	5	10	7
HC	33	6	5	5	8	9
MDD	45	17	5	7	10	6
MDD	49	13	6	5	15	10
MDD	59	14	6	5	22	12
MDD	42	7	8	5	13	9
MDD	31	8	5	5	8	5
HC	43	17	5	5	11	5
HC	26	6	5	5	5	5
MDD	40	9	5	5	13	8
MDD	84	24	20	5	21	14
HC	36	9	5	5	7	10
HC	25	5	5	5	5	5
HC	25	5	5	5	5	5
HC	26	6	5	5	5	5
MDD	26	6	5	5	5	5
HC	38	9	6	5	12	6
HC	32	8	5	5	9	5
MDD	46	10	5	5	15	11
MDD	54	18	8	5	15	8
MDD	72	13	11	5	22	21
HC	28	6	5	5	7	5
HC	31	5	5	5	7	9
MDD	29	8	5	5	6	5
HC	30	6	5	5	8	6
HC	27	6	5	5	6	5
HC	25	5	5	5	5	5
HC	26	5	5	5	6	5
HC	29	5	5	5	5	9
HC	39	10	5	5	11	8
HC	25	5	5	5	5	5
HC	34	9	5	5	9	6
HC	28	8	5	5	5	5
MDD	45	9	13	5	10	8
MDD	49	12	6	5	18	8
HC	30	6	5	5	9	5
MDD	34	7	5	5	11	6
HC	32	5	5	5	10	7
HC	67	24	6	8	18	11
HC	34	7	7	5	10	5
HC	25	5	5	5	5	5
MDD	78	19	12	13	24	10
HC	33	5	6	5	11	6
HC	51	14	9	5	14	9
MDD	28	6	5	5	7	5
HC	32	6	5	5	10	6
HC	33	8	5	5	9	6
HC	36	9	5	5	11	6
MDD	58	11	5	13	17	12
HC	28	7	5	5	6	5
HC	32	7	5	5	6	9
MDD	54	17	7	5	18	7
HC	33	6	7	5	9	6
MDD	62	12	10	11	20	9
HC	40	9	7	5	13	6
HC	25	5	5	5	5	5
HC	36	9	5	5	11	6
HC	26	5	5	5	6	5
HC	43	11	5	12	9	6
MDD	39	7	5	5	12	10
MDD	50	14	5	5	16	10
HC	29	7	5	5	7	5
HC	30	5	5	5	9	6
MDD	39	7	11	5	11	5
MDD	59	17	10	5	16	11
HC	31	6	5	5	10	5
HC	38	7	5	5	12	9
MDD	32	7	5	7	8	5
HC	25	5	5	5	5	5
HC	32	5	5	11	6	5
HC	25	5	5	5	5	5
MDD	39	10	5	5	12	7
HC	49	9	11	5	16	8
HC	25	5	5	5	5	5
HC	28	7	5	5	6	5
HC	36	8	5	5	11	7
HC	39	8	6	5	14	6
MDD	73	18	12	10	20	13
HC	27	5	5	5	7	5
HC	32	7	5	5	10	5
MDD	43	11	5	5	11	11
MDD	62	24	5	5	19	9
HC	25	5	5	5	5	5
HC	27	6	5	5	6	5
HC	25	5	5	5	5	5
HC	35	9	5	5	10	6
MDD	39	9	5	5	13	7
MDD	70	23	10	5	21	11
MDD	56	20	6	9	14	7
MDD	44	7	5	5	19	8
MDD	107	24	16	21	25	21
MDD	33	6	5	5	11	6
HC	29	7	6	5	6	5
HC	27	5	5	5	7	5
HC	26	5	5	5	6	5
MDD	61	14	10	5	21	11
HC	33	6	5	5	10	7
MDD	38	7	7	5	10	9
HC	31	11	5	5	5	5
MDD	68	20	8	6	25	9
HC	43	8	6	5	16	8
MDD	36	7	5	5	11	8
HC	26	5	6	5	5	5
MDD	45	13	5	5	15	7
MDD	52	12	7	11	15	7
HC	31	7	5	5	8	6
MDD	64	17	11	5	19	12
HC	33	6	6	5	10	6
HC	25	5	5	5	5	5
MDD	42	6	5	5	16	10
HC	25	5	5	5	5	5
MDD	69	19	7	5	25	13
MDD	33	7	5	5	10	6
HC	72	19	15	9	17	12
MDD	35	9	5	5	10	6
MDD	50	20	5	5	14	6
MDD	53	14	8	5	17	9
MDD	26	6	5	5	5	5
HC	26	5	5	5	6	5
HC	30	7	5	5	8	5
HC	31	8	5	5	8	5
MDD	32	8	5	5	9	5
HC	25	5	5	5	5	5
HC	25	5	5	5	5	5
MDD	72	18	8	5	25	16
HC	37	12	5	5	9	6
HC	27	5	5	5	5	7
HC	25	5	5	5	5	5
MDD	44	11	6	5	15	7
MDD	36	9	5	5	10	7
HC	28	7	5	5	6	5
MDD	50	9	7	13	15	6
MDD	62	18	5	9	18	12
HC	35	6	5	5	13	6
MDD	25	5	5	5	5	5
MDD	31	6	5	5	10	5
HC	35	7	7	5	8	8
MDD	40	8	5	13	8	6
HC	35	10	7	5	8	5
MDD	46	8	7	5	19	7
MDD	45	10	11	5	13	6
HC	30	7	5	5	7	6
HC	33	9	5	5	9	5
MDD	67	16	9	9	23	10
HC	32	6	8	5	8	5
HC	25	5	5	5	5	5
HC	34	8	5	5	9	7
MDD	91	24	20	9	22	16
HC	29	5	5	5	9	5
HC	31	9	5	5	7	5
HC	41	10	5	5	14	7
HC	27	6	5	5	5	6
MDD	31	5	5	5	9	7
MDD	50	16	6	5	13	10
MDD	34	7	5	5	11	6
HC	32	6	5	5	10	6
HC	44	9	5	5	16	9
HC	32	9	5	5	6	7
HC	32	8	6	5	7	6
HC	26	6	5	5	5	5
HC	30	7	5	5	8	5
HC	34	6	5	8	8	7
MDD	90	20	15	17	23	15
HC	60	15	8	10	18	9
HC	37	8	6	5	9	9
MDD	67	13	13	21	10	10
MDD	47	13	5	5	17	7
MDD	39	10	5	5	12	7
HC	43	10	5	5	15	8
HC	32	7	5	5	9	6
HC	28	6	5	5	7	5
HC	37	5	7	5	15	5
HC	32	6	5	5	11	5
MDD	40	11	5	7	11	6
MDD	70	19	13	8	19	11
MDD	31	7	5	6	8	5
HC	30	7	5	5	7	6
HC	38	8	5	5	14	6
HC	29	5	5	5	8	6
MDD	30	8	5	5	7	5
HC	32	8	5	5	9	5
HC	55	13	8	5	20	9
MDD	47	8	12	5	9	13
HC	26	6	5	5	5	5
MDD	28	5	5	5	8	5
HC	39	11	5	6	11	6
HC	27	6	5	5	6	5
HC	31	6	5	5	10	5
HC	26	5	6	5	5	5
MDD	27	7	5	5	5	5
MDD	29	5	5	5	9	5
HC	27	5	5	5	7	5
HC	33	8	6	5	8	6
HC	34	6	5	5	11	7
MDD	29	6	5	5	8	5
MDD	30	6	5	5	8	6
HC	33	10	6	5	7	5
HC	77	21	18	5	19	14
MDD	36	8	5	5	11	7
MDD	60	14	10	13	14	9
HC	30	6	6	5	8	5
HC	39	10	5	5	14	5
HC	34	7	5	5	11	6
MDD	29	6	6	5	6	6
HC	33	8	5	5	9	6
MDD	74	18	13	8	23	12
HC	29	6	5	5	8	5
HC	27	5	5	5	7	5
MDD	76	19	17	7	22	11
HC	29	6	6	5	7	5
HC	52	11	10	9	13	9
MDD	70	19	14	5	20	12
MDD	26	6	5	5	5	5
MDD	61	13	5	12	17	14
HC	26	5	5	5	6	5
MDD	40	10	5	5	13	7
HC	26	5	5	5	6	5
MDD	51	17	11	5	13	5
MDD	46	11	9	11	9	6
HC	50	12	11	5	16	6
MDD	61	16	5	14	19	7
MDD	30	5	5	5	6	9
HC	26	5	5	5	6	5
HC	30	6	7	5	7	5
HC	26	5	6	5	5	5
MDD	75	15	7	13	18	22
MDD	55	16	8	5	18	8
MDD	51	13	5	5	16	12
MDD	29	7	5	5	7	5
MDD	35	11	5	5	8	6
MDD	29	6	6	5	7	5
HC	27	5	5	5	7	5
HC	39	11	6	5	11	6
HC	28	6	5	5	7	5
MDD	54	17	6	5	17	9
MDD	65	17	14	5	19	10
HC	52	11	11	5	17	8
MDD	26	5	5	5	6	5
MDD	39	9	5	5	12	8
HC	45	10	10	5	12	8
MDD	34	11	5	5	8	5
HC	36	10	6	5	8	7
HC	35	6	5	5	8	11
MDD	35	7	5	5	11	7
HC	52	15	5	6	17	9
HC	39	5	6	11	12	5
HC	34	6	7	5	10	6
HC	26	5	6	5	5	5
HC	65	13	8	20	17	7
MDD	57	13	8	7	20	9
MDD	48	10	7	5	16	10
HC	34	6	6	5	10	7
MDD	58	15	12	5	18	8
HC	25	5	5	5	5	5
HC	28	7	5	5	6	5
MDD	120	24	24	25	23	24
HC	27	5	5	5	7	5
HC	28	6	5	5	7	5
HC	48	13	8	5	14	8
HC	36	9	5	5	10	7
HC	35	7	5	7	11	5
HC	28	6	5	5	7	5
MDD	34	5	5	8	10	6
MDD	35	6	7	5	9	8
HC	28	5	5	5	5	8
HC	30	6	5	5	9	5
HC	29	7	5	5	7	5
MDD	51	11	6	5	16	13
HC	33	7	5	5	10	6
HC	36	6	5	5	11	9
HC	39	12	8	5	8	6
MDD	41	8	8	5	13	7
HC	25	5	5	5	5	5
HC	28	5	5	5	8	5
HC	44	8	5	5	16	10
MDD	31	7	5	5	9	5
HC	74	20	9	5	24	16
HC	39	9	5	5	14	6
HC	25	5	5	5	5	5
MDD	62	18	9	5	21	9
HC	33	7	5	5	11	5
MDD	45	10	5	6	16	8
HC	29	6	5	5	8	5
MDD	40	11	6	5	11	7
HC	29	5	6	5	5	8
HC	44	11	7	5	12	9
MDD	32	8	5	5	8	6
HC	32	6	5	5	9	7
MDD	35	8	5	9	8	5
HC	35	6	6	5	12	6
MDD	58	20	8	5	15	10
MDD	55	11	7	10	20	7
MDD	45	12	7	5	15	6
HC	44	6	5	5	17	11
MDD	57	13	10	5	19	10
MDD	59	13	10	5	16	15
HC	25	5	5	5	5	5
HC	34	6	5	5	11	7
HC	28	6	5	5	7	5
MDD	57	16	6	5	18	12
MDD	30	5	5	5	10	5
MDD	35	6	5	5	10	9
MDD	49	19	6	5	13	6
HC	42	10	7	5	10	10
HC	26	5	5	5	6	5
HC	25	5	5	5	5	5
MDD	33	9	5	5	5	9
MDD	43	9	12	5	11	6
HC	34	6	6	6	11	5
MDD	43	10	6	5	15	7
MDD	31	5	8	5	8	5
HC	32	7	5	5	9	6
HC	41	9	10	5	11	6
HC	28	5	5	5	8	5
MDD	49	10	5	5	20	9
MDD	38	10	8	5	10	5
MDD	27	5	6	5	6	5
MDD	43	11	6	6	13	7
HC	43	9	11	5	9	9
HC	30	6	5	5	9	5
HC	31	5	5	5	10	6
HC	25	5	5	5	5	5
HC	31	6	5	5	8	7
HC	29	7	5	5	7	5
HC	38	7	5	6	8	12
MDD	40	5	5	5	18	7
HC	30	6	5	5	9	5
HC	32	9	5	5	8	5
MDD	41	11	5	9	8	8
MDD	32	6	5	5	11	5
MDD	36	7	7	5	12	5
HC	32	6	5	5	8	8
HC	29	5	5	5	9	5
MDD	55	17	6	5	17	10
HC	32	6	6	5	8	7
MDD	30	7	5	5	7	6
MDD	33	6	5	5	8	9
MDD	37	8	5	8	9	7
MDD	39	10	5	5	14	5
MDD	33	6	5	5	10	7
HC	35	9	5	5	10	6
MDD	48	11	5	5	19	8
MDD	38	11	5	5	11	6
HC	26	6	5	5	5	5
HC	29	6	5	5	8	5
HC	49	9	6	5	21	8
MDD	90	14	19	25	17	15
MDD	51	13	5	5	20	8
MDD	61	13	12	5	21	10
MDD	33	6	7	5	8	7
MDD	79	20	11	8	23	17
HC	25	5	5	5	5	5
HC	26	5	5	5	5	6
HC	25	5	5	5	5	5
MDD	73	17	8	15	24	9
MDD	77	16	12	13	21	15
HC	28	7	5	5	5	6
MDD	48	13	6	5	16	8
MDD	25	5	5	5	5	5
HC	33	7	9	5	7	5
HC	38	9	5	5	10	9
MDD	35	5	5	5	15	5
MDD	59	15	11	11	15	7
HC	29	5	5	5	5	9
MDD	32	8	5	5	8	6
HC	25	5	5	5	5	5
HC	28	6	5	5	6	6
HC	53	13	5	8	19	8
MDD	52	9	8	5	19	11
HC	27	5	5	5	7	5
HC	48	12	7	8	10	11
HC	25	5	5	5	5	5
HC	33	9	6	5	8	5
HC	41	10	5	5	14	7
MDD	36	8	5	13	5	5
HC	52	20	5	5	16	6
HC	32	5	7	5	9	6
HC	29	5	5	8	6	5
HC	26	6	5	5	5	5
HC	31	6	5	5	8	7
HC	28	7	5	5	6	5
HC	28	5	5	5	8	5
HC	32	7	5	5	10	5
HC	32	5	5	5	12	5
HC	27	6	6	5	5	5
HC	29	6	7	5	6	5
MDD	82	24	12	17	20	9
HC	26	5	5	5	5	6
MDD	48	12	5	6	14	11
HC	30	5	5	5	10	5
HC	45	8	9	5	15	8
HC	25	5	5	5	5	5
HC	25	5	5	5	5	5
HC	33	7	5	5	11	5
HC	25	5	5	5	5	5
HC	51	14	9	9	10	9
HC	50	10	12	5	14	9
HC	32	6	5	5	10	6
MDD	47	13	6	6	14	8
HC	28	6	5	5	7	5
HC	28	7	5	5	6	5
MDD	87	22	18	11	21	15
HC	26	5	5	5	6	5
HC	34	5	5	5	10	9
HC	27	6	5	5	6	5
MDD	55	17	10	5	16	7
MDD	27	5	6	5	6	5
HC	25	5	5	5	5	5
HC	36	9	8	5	8	6
HC	32	9	5	5	7	6
MDD	64	21	9	5	20	9
HC	36	7	7	5	11	6
HC	27	7	5	5	5	5
HC	28	5	5	5	7	6
MDD	36	9	5	5	11	6
HC	25	5	5	5	5	5
HC	26	5	5	5	6	5
MDD	42	13	5	5	14	5
HC	50	6	5	5	20	14
HC	47	12	5	5	14	11
HC	53	14	12	9	11	7
MDD	28	5	6	5	7	5
HC	27	6	5	5	6	5
MDD	34	5	5	5	12	7
HC	40	13	6	5	11	5
HC	30	6	5	5	9	5
HC	28	6	5	5	7	5
HC	26	5	5	5	6	5
HC	31	7	5	5	9	5
HC	40	10	7	5	10	8
HC	33	7	5	6	10	5
MDD	55	19	5	5	19	7
MDD	56	13	16	5	16	6
HC	27	5	5	5	6	6
HC	26	5	5	5	6	5
HC	31	7	5	5	8	6
MDD	33	8	6	6	7	6
MDD	35	8	5	5	11	6
MDD	32	8	5	5	9	5
HC	38	10	7	5	9	7
HC	34	10	7	5	7	5
HC	26	6	5	5	5	5
HC	32	9	8	5	5	5
MDD	26	6	5	5	5	5
MDD	86	23	18	5	25	15
HC	33	8	5	5	10	5
MDD	27	7	5	5	5	5
HC	27	5	5	5	7	5
MDD	57	10	6	8	20	13
HC	26	5	5	5	6	5
HC	36	8	7	5	7	9
HC	31	8	7	5	6	5
HC	30	6	5	5	8	6
HC	28	7	5	5	6	5
HC	25	5	5	5	5	5
HC	33	7	5	5	10	6
HC	28	5	6	5	7	5
HC	41	7	9	6	10	9
HC	28	7	5	5	6	5
MDD	30	7	5	5	8	5
HC	27	5	5	5	7	5
MDD	48	12	8	5	16	7
HC	32	9	6	5	7	5
MDD	41	7	5	5	17	7
HC	40	7	10	5	11	7
HC	52	9	10	5	18	10
MDD	73	14	12	9	24	14
HC	30	6	6	5	7	6
MDD	38	9	8	5	11	5
HC	25	5	5	5	5	5
HC	43	8	7	5	14	9
HC	32	7	7	5	8	5
HC	42	9	7	5	15	6
HC	51	7	11	5	21	7
HC	42	11	5	5	11	10
MDD	35	5	8	5	11	6
HC	26	6	5	5	5	5
HC	26	6	5	5	5	5
MDD	58	19	5	8	18	8
MDD	41	10	5	5	14	7
HC	25	5	5	5	5	5
HC	32	5	6	5	11	5
HC	29	6	5	5	7	6
HC	28	7	5	5	5	6
HC	36	8	7	5	10	6
HC	33	6	5	5	12	5
HC	25	5	5	5	5	5
HC	37	10	7	5	9	6
HC	44	10	11	5	13	5
MDD	34	5	5	5	13	6
HC	34	6	5	5	11	7
HC	30	5	5	5	9	6
HC	32	6	5	5	11	5
HC	40	9	5	5	12	9
HC	61	9	7	6	21	18
HC	32	6	5	5	11	5
HC	27	6	5	5	6	5
HC	35	9	5	5	10	6
HC	30	6	8	5	6	5
HC	26	5	5	5	6	5
HC	26	6	5	5	5	5
HC	26	5	5	5	6	5
HC	27	6	5	5	6	5
MDD	51	17	5	5	14	10
HC	35	8	5	6	9	7
HC	27	5	5	5	7	5
HC	36	11	5	5	9	6
MDD	45	18	5	5	12	5
HC	37	7	6	13	6	5
HC	25	5	5	5	5	5
MDD	41	9	5	5	13	9
MDD	38	10	5	6	7	10
HC	25	5	5	5	5	5
HC	38	5	10	5	13	5
HC	42	11	5	5	14	7
HC	42	15	8	7	7	5
MDD	77	20	17	6	19	15
HC	47	12	11	5	13	6
HC	31	5	5	5	10	6
MDD	61	25	6	5	17	8
HC	26	5	5	5	6	5
HC	41	12	5	5	14	5
HC	26	5	5	5	6	5
MDD	42	11	7	12	7	5
HC	45	9	6	5	18	7
HC	29	5	5	5	5	9
MDD	35	7	5	5	12	6
HC	26	5	5	5	6	5
HC	56	12	7	17	12	8
HC	29	6	5	5	8	5
HC	41	12	5	5	12	7
HC	68	19	9	11	20	9
MDD	93	17	12	17	25	22
HC	40	9	7	5	9	10
HC	51	13	7	5	19	7
MDD	35	8	5	5	11	6
HC	34	6	5	5	12	6
HC	68	17	9	10	19	13
HC	29	5	6	5	6	7
HC	35	5	5	5	14	6
HC	36	8	6	5	12	5
HC	27	7	5	5	5	5
HC	34	5	5	5	10	9
HC	27	5	5	5	7	5
HC	40	7	5	5	13	10
HC	37	7	5	5	13	7
HC	35	7	7	8	7	6
HC	40	9	7	5	11	8
HC	31	5	5	5	6	10
HC	25	5	5	5	5	5
HC	53	10	9	20	8	6
HC	30	8	6	6	5	5
HC	45	12	10	5	12	6
HC	26	5	6	5	5	5
HC	75	21	18	15	12	9
HC	26	5	5	5	5	6
HC	37	8	5	5	11	8
HC	27	5	5	5	7	5
HC	33	5	5	5	12	6
MDD	54	13	7	10	14	10
HC	25	5	5	5	5	5
HC	37	9	7	5	11	5
MDD	55	13	11	7	15	9
HC	29	7	5	5	7	5
HC	26	5	5	5	5	6
HC	35	8	6	5	9	7
HC	25	5	5	5	5	5
HC	38	6	5	5	11	11
HC	36	9	6	7	9	5
HC	38	12	5	5	11	5
MDD	60	17	9	5	22	7
HC	39	7	6	5	12	9
HC	25	5	5	5	5	5
HC	30	8	5	5	7	5
HC	36	7	5	5	12	7
HC	38	7	8	5	12	6
HC	27	5	5	5	6	6
HC	33	5	8	5	10	5
HC	34	7	5	5	11	6
MDD	25	5	5	5	5	5
HC	35	5	7	5	11	7
HC	35	9	5	5	11	5
HC	45	9	5	5	20	6
MDD	63	22	5	5	20	11
MDD	29	9	5	5	5	5
MDD	45	6	5	5	24	5
MDD	25	5	5	5	5	5
MDD	36	8	5	5	12	6
MDD	42	14	6	5	10	7
HC	30	8	6	5	5	6
HC	26	5	5	5	6	5
MDD	34	7	5	5	9	8
HC	26	5	5	5	6	5
HC	27	6	5	5	6	5
MDD	30	10	5	5	5	5
HC	29	7	5	5	5	7
HC	25	5	5	5	5	5
HC	26	6	5	5	5	5
HC	37	13	6	5	8	5
HC	25	5	5	5	5	5
HC	30	5	5	5	6	9
HC	38	9	5	5	11	8
HC	27	5	5	5	6	6
MDD	55	12	5	9	20	9
HC	31	7	5	5	8	6
HC	32	6	5	5	10	6
HC	27	5	5	5	7	5
HC	39	9	5	11	8	6
HC	27	6	5	5	6	5
MDD	59	8	9	5	22	15
MDD	61	5	7	10	17	22
HC	25	5	5	5	5	5
HC	25	5	5	5	5	5
HC	28	6	5	5	7	5
MDD	32	6	5	5	10	6
MDD	60	7	14	5	23	11
MDD	26	6	5	5	5	5
HC	26	5	5	5	6	5
MDD	32	8	5	5	8	6
HC	26	6	5	5	5	5
MDD	36	6	5	8	10	7
HC	26	5	5	5	5	6
HC	32	6	5	5	11	5
HC	28	6	5	5	7	5
HC	47	12	7	5	15	8
MDD	75	14	9	18	25	9
MDD	68	14	11	13	20	10
HC	41	10	5	5	13	8
MDD	66	17	12	5	22	10
HC	29	6	5	5	8	5
HC	26	5	5	5	6	5
HC	30	6	5	5	7	7
HC	29	5	5	5	5	9
HC	27	5	5	5	7	5
MDD	40	11	6	5	10	8
MDD	37	10	6	5	11	5
MDD	44	12	7	5	15	5
MDD	40	15	5	5	10	5
HC	26	6	5	5	5	5
HC	25	5	5	5	5	5
HC	50	12	8	5	17	8
HC	35	12	5	5	8	5
HC	25	5	5	5	5	5
HC	48	14	7	5	16	6
MDD	41	8	8	5	13	7
MDD	39	9	5	5	14	6
HC	27	7	5	5	5	5
MDD	35	7	5	5	13	5
HC	25	5	5	5	5	5
HC	30	6	5	5	7	7
HC	35	7	5	5	11	7
HC	30	7	5	5	8	5
HC	25	5	5	5	5	5
HC	35	6	5	5	14	5
HC	25	5	5	5	5	5
HC	26	6	5	5	5	5
HC	28	5	5	5	8	5
HC	29	5	5	5	5	9
HC	72	24	11	6	15	16
MDD	32	7	5	5	6	9
MDD	45	12	5	5	13	10
HC	42	7	5	5	17	8
HC	34	8	5	5	8	8
HC	34	5	5	5	13	6
HC	30	6	5	5	9	5
HC	27	5	5	5	7	5
HC	32	5	5	5	10	7
HC	27	5	5	5	7	5
MDD	57	13	10	5	16	13
MDD	57	18	5	5	20	9
HC	26	5	5	5	6	5
MDD	36	7	5	5	13	6
MDD	33	7	5	5	11	5
HC	27	5	5	5	7	5
MDD	37	11	5	5	9	7
HC	28	5	5	5	8	5
HC	46	10	9	5	14	8
MDD	31	6	5	5	9	6
MDD	25	5	5	5	5	5
HC	31	5	5	5	7	9
HC	26	5	5	5	6	5
HC	26	5	5	5	6	5
HC	29	6	5	5	8	5
HC	36	10	5	5	10	6
HC	25	5	5	5	5	5
HC	31	5	5	5	10	6
MDD	44	11	5	7	13	8
HC	25	5	5	5	5	5
HC	26	6	5	5	5	5
HC	32	5	5	5	8	9
MDD	61	23	6	5	15	12
HC	43	10	7	5	9	12
HC	25	5	5	5	5	5
HC	31	7	5	5	9	5
HC	53	17	6	8	15	7
MDD	33	6	5	5	11	6
MDD	38	9	5	5	13	6
HC	29	8	6	5	5	5
MDD	43	14	5	5	12	7
HC	52	14	5	7	20	6
HC	35	7	5	5	10	8
HC	26	5	5	5	6	5
HC	35	8	7	5	8	7
HC	26	5	5	5	6	5
HC	37	6	6	5	13	7
MDD	88	25	18	6	23	16
HC	26	6	5	5	5	5
MDD	25	5	5	5	5	5
HC	35	10	5	5	10	5
HC	35	9	5	5	10	6
HC	25	5	5	5	5	5
MDD	38	11	8	5	8	6
MDD	29	6	5	5	8	5
HC	42	13	5	5	14	5
HC	32	6	5	5	10	6
HC	26	5	5	5	6	5
MDD	26	5	5	5	6	5
MDD	25	5	5	5	5	5
HC	33	7	7	5	9	5
HC	28	5	5	5	8	5
MDD	34	8	5	5	11	5
MDD	25	5	5	5	5	5
MDD	44	9	5	14	10	6
MDD	30	6	5	5	7	7
HC	64	20	8	5	21	10
MDD	41	8	6	5	12	10
HC	29	6	5	5	7	6
HC	31	5	5	5	10	6
HC	29	6	5	5	8	5
HC	36	7	5	5	9	10
HC	25	5	5	5	5	5
MDD	27	5	5	5	7	5
HC	26	5	5	5	6	5
HC	30	5	5	5	6	9
MDD	45	7	9	5	16	8
HC	25	5	5	5	5	5
HC	30	6	5	5	7	7
HC	26	5	5	5	6	5
HC	33	9	7	5	7	5
HC	25	5	5	5	5	5
MDD	36	6	5	7	9	9
HC	30	6	5	5	9	5
HC	26	5	5	5	6	5
HC	42	9	5	5	16	7
MDD	60	20	11	5	16	8
MDD	37	5	5	5	14	8
HC	25	5	5	5	5	5
HC	37	8	5	5	9	10
HC	34	8	5	5	10	6
HC	35	9	7	5	8	6
MDD	40	8	7	8	12	5
HC	30	7	5	5	8	5
HC	29	6	5	5	8	5
MDD	41	11	6	5	13	6
MDD	37	5	8	5	10	9
MDD	32	7	5	5	8	7
HC	33	8	5	5	10	5
MDD	53	12	8	5	18	10
MDD	27	5	5	5	7	5
MDD	75	24	9	5	23	14
MDD	67	17	16	5	19	10
MDD	26	6	5	5	5	5
MDD	53	17	10	5	15	6
HC	47	12	6	5	16	8
HC	26	6	5	5	5	5
MDD	43	12	5	5	14	7
MDD	45	11	5	5	15	9
MDD	27	6	5	5	6	5
MDD	27	6	5	5	6	5
HC	41	8	5	5	16	7
MDD	47	16	5	5	14	7
MDD	29	6	5	5	8	5
HC	33	7	5	5	9	7
MDD	33	6	5	5	12	5
HC	29	5	5	5	5	9
HC	25	5	5	5	5	5
MDD	70	25	15	6	16	8
MDD	34	7	6	5	11	5
HC	27	7	5	5	5	5
HC	35	8	6	5	7	9
MDD	61	16	13	5	18	9
HC	25	5	5	5	5	5
MDD	34	6	5	5	12	6
MDD	61	17	10	13	13	8
HC	30	6	5	5	5	9
MDD	28	5	5	5	7	6
MDD	34	7	6	8	8	5
HC	25	5	5	5	5	5
HC	31	6	5	5	8	7
HC	28	5	5	5	8	5
MDD	45	10	7	9	12	7
MDD	34	7	5	5	11	6
MDD	44	12	9	5	13	5
MDD	60	17	12	5	16	10
HC	25	5	5	5	5	5
MDD	42	11	5	10	8	8
HC	30	8	5	5	5	7
MDD	44	13	5	5	15	6
MDD	43	15	6	5	12	5
HC	30	6	5	5	5	9
MDD	35	9	5	5	10	6
HC	37	7	6	9	10	5
HC	25	5	5	5	5	5
HC	26	6	5	5	5	5
HC	39	8	6	5	10	10
HC	25	5	5	5	5	5
HC	25	5	5	5	5	5
MDD	48	15	6	5	16	6
MDD	30	6	5	5	6	8
MDD	57	14	7	5	21	10
MDD	47	17	6	5	13	6
MDD	60	15	6	6	21	12
MDD	60	15	13	5	16	11
MDD	33	5	5	5	11	7
HC	45	14	5	5	14	7
HC	30	6	5	5	8	6
MDD	47	16	8	8	9	6
MDD	44	8	7	6	14	9
MDD	36	8	5	5	12	6
MDD	48	17	6	5	14	6
MDD	28	5	5	5	7	6
HC	25	5	5	5	5	5
MDD	32	7	5	5	10	5
MDD	40	8	7	5	12	8
MDD	33	6	5	5	12	5
MDD	46	8	7	5	16	10
MDD	35	5	5	5	12	8
MDD	32	5	5	5	8	9
MDD	35	8	8	7	7	5
HC	35	11	5	5	9	5
HC	29	7	5	5	7	5
HC	34	10	5	5	8	6
HC	28	8	5	5	5	5
HC	28	5	5	5	8	5
MDD	31	5	6	5	8	7
HC	25	5	5	5	5	5
HC	28	5	5	5	8	5
HC	26	5	5	5	6	5
HC	33	7	5	5	11	5
HC	50	9	11	6	14	10
HC	25	5	5	5	5	5
HC	30	9	6	5	5	5
MDD	33	5	5	5	11	7
HC	28	5	5	5	7	6
MDD	44	6	6	5	20	7
MDD	71	17	20	6	18	10
HC	26	5	5	5	6	5
HC	27	7	5	5	5	5
HC	46	13	5	5	11	12
MDD	40	10	5	5	13	7
HC	29	5	5	5	8	6
HC	25	5	5	5	5	5
HC	31	8	6	5	7	5
MDD	49	14	5	5	19	6
MDD	112	22	24	20	25	21
MDD	32	6	6	5	10	5
MDD	25	5	5	5	5	5
MDD	48	15	5	5	17	6
MDD	56	18	5	5	18	10
MDD	57	14	6	5	21	11
MDD	25	5	5	5	5	5
MDD	33	7	5	5	10	6
MDD	53	16	5	5	19	8
MDD	50	12	5	5	20	8
MDD	31	6	5	5	8	7
HC	29	6	7	5	6	5
HC	33	9	7	5	7	5
HC	30	5	5	5	10	5
HC	40	14	5	5	9	7
HC	25	5	5	5	5	5
HC	29	7	5	5	7	5
HC	40	11	8	5	9	7
HC	27	5	5	5	7	5
HC	31	5	5	5	10	6
HC	35	10	5	5	10	5
HC	31	8	5	5	6	7
MDD	40	10	5	5	14	6
HC	25	5	5	5	5	5
HC	26	5	6	5	5	5
HC	26	5	6	5	5	5
HC	29	5	5	5	5	9
MDD	40	13	5	5	10	7
HC	29	5	5	5	7	7
MDD	44	13	5	5	14	7
HC	40	11	9	5	9	6
MDD	71	15	9	21	21	5
HC	29	5	6	5	8	5
MDD	69	19	7	6	23	14
HC	41	17	5	5	7	7
HC	56	12	5	10	21	8
MDD	53	15	6	6	19	7
HC	26	5	5	5	6	5
HC	34	6	5	5	9	9
MDD	33	5	5	5	9	9
MDD	28	6	6	5	6	5
MDD	35	7	5	5	11	7
HC	33	6	5	5	11	6
HC	26	6	5	5	5	5
HC	43	8	10	5	13	7
MDD	76	19	9	10	22	16
MDD	48	9	5	5	17	12
HC	38	7	7	6	10	8
HC	30	5	5	5	9	6
HC	28	5	5	5	8	5
MDD	25	5	5	5	5	5
HC	29	6	5	5	7	6
HC	25	5	5	5	5	5
HC	27	7	5	5	5	5
HC	32	9	5	5	8	5
HC	28	5	5	5	8	5
HC	57	11	6	5	25	10
HC	29	6	5	5	8	5
HC	35	7	5	5	9	9
MDD	45	6	6	14	14	5
HC	27	5	5	5	7	5
MDD	49	17	8	5	12	7
HC	35	7	6	5	10	7
HC	25	5	5	5	5	5
MDD	28	7	5	5	6	5
MDD	31	9	5	5	7	5
MDD	27	7	5	5	5	5
MDD	63	16	14	5	22	6
HC	26	5	5	5	6	5
MDD	42	9	5	5	14	9
MDD	43	12	5	6	12	8
MDD	54	16	10	5	16	7
MDD	33	6	5	6	7	9
HC	25	5	5	5	5	5
HC	26	6	5	5	5	5
HC	26	5	5	5	6	5
HC	29	7	5	5	7	5
HC	29	6	5	5	7	6
HC	31	6	5	5	8	7
MDD	25	5	5	5	5	5
HC	25	5	5	5	5	5
MDD	37	6	5	5	15	6
MDD	29	9	5	5	5	5
HC	26	5	5	5	6	5
MDD	27	5	5	5	7	5
MDD	57	19	5	10	15	8
HC	30	9	5	5	6	5
MDD	25	5	5	5	5	5
MDD	34	7	7	5	9	6
MDD	41	8	5	8	12	8
MDD	31	10	6	5	5	5
MDD	32	5	5	5	11	6
MDD	63	17	7	5	25	9
MDD	29	6	5	5	8	5
MDD	30	6	5	5	7	7
MDD	34	10	5	6	8	5
MDD	43	15	5	5	11	7
MDD	44	7	9	5	16	7
MDD	40	8	5	5	14	8
MDD	87	22	16	10	25	14
MDD	53	15	6	5	17	10
MDD	36	11	5	5	8	7
HC	25	5	5	5	5	5
HC	28	5	5	5	8	5
HC	31	6	5	5	9	6
HC	53	9	6	15	15	8
HC	47	14	8	5	13	7
MDD	29	5	6	5	6	7
HC	25	5	5	5	5	5
HC	28	5	5	5	8	5
MDD	69	16	16	8	17	12
MDD	29	7	5	5	7	5
HC	29	5	5	5	6	8
MDD	36	7	5	5	12	7
MDD	71	16	13	5	25	12
HC	25	5	5	5	5	5
MDD	43	16	5	5	10	7
MDD	64	15	13	11	17	8
MDD	40	8	5	8	11	8
MDD	34	8	5	8	7	6
MDD	71	16	18	5	19	13
MDD	29	7	5	7	5	5
MDD	31	8	5	5	8	5
MDD	37	6	5	5	14	7
MDD	46	11	7	5	16	7
MDD	57	17	5	5	22	8
HC	32	11	5	5	6	5
MDD	34	7	5	5	12	5
MDD	55	17	5	6	19	8
MDD	30	9	5	5	6	5
HC	25	5	5	5	5	5
HC	38	7	6	5	13	7
HC	33	7	5	5	10	6
MDD	27	7	5	5	5	5
MDD	41	10	6	5	10	10
MDD	89	21	5	21	25	17
MDD	48	14	7	5	16	6
MDD	78	22	10	5	25	16
MDD	65	17	8	5	25	10
HC	25	5	5	5	5	5
HC	31	5	5	5	7	9
HC	27	5	5	5	7	5
HC	31	5	5	5	10	6
MDD	47	18	6	5	11	7
MDD	40	10	5	5	12	8
HC	26	5	5	5	6	5
HC	55	15	11	5	16	8
HC	29	5	5	5	7	7
MDD	42	11	5	5	15	6
MDD	38	8	5	5	14	6
MDD	53	11	11	5	18	8
MDD	47	10	9	5	15	8
MDD	35	8	6	5	11	5
HC	25	5	5	5	5	5
HC	34	7	5	5	11	6
HC	25	5	5	5	5	5
MDD	44	10	8	6	10	10
MDD	25	5	5	5	5	5
MDD	64	22	10	5	18	9
MDD	52	12	5	5	20	10
HC	30	5	5	5	8	7
MDD	29	5	5	5	9	5
HC	31	8	6	5	7	5
HC	42	13	8	5	11	5
MDD	35	9	5	5	11	5
MDD	51	8	5	13	13	12
MDD	58	17	7	5	19	10
MDD	34	5	5	5	12	7
MDD	110	23	24	25	25	13
HC	33	7	5	5	11	5
MDD	34	6	5	5	11	7
HC	25	5	5	5	5	5
MDD	25	5	5	5	5	5
MDD	40	9	5	5	8	13
MDD	54	14	7	5	19	9
MDD	52	15	6	5	17	9
HC	28	6	5	5	7	5
HC	31	9	5	5	7	5
MDD	45	9	5	6	20	5
HC	29	5	5	5	9	5
HC	32	5	5	8	5	9
HC	25	5	5	5	5	5
HC	25	5	5	5	5	5
HC	25	5	5	5	5	5
HC	28	6	5	5	7	5
HC	43	8	6	5	17	7
MDD	46	12	5	5	15	9
MDD	37	10	5	5	11	6
HC	48	10	6	5	17	10
MDD	35	8	5	5	10	7
MDD	52	12	5	5	23	7
MDD	46	12	5	5	15	9
MDD	27	6	5	5	6	5
HC	32	5	5	5	8	9
HC	31	5	5	5	9	7
MDD	42	9	7	5	14	7
HC	27	6	5	5	6	5
MDD	46	12	5	5	15	9
MDD	26	5	5	5	6	5
MDD	37	5	5	5	16	6
HC	31	5	5	5	9	7
HC	27	5	5	5	7	5
HC	28	7	5	5	6	5
MDD	35	6	5	5	12	7
HC	26	5	5	5	6	5
HC	25	5	5	5	5	5
MDD	70	16	17	5	21	11
MDD	31	8	5	5	6	7
MDD	30	7	5	5	7	6
MDD	45	14	7	5	13	6
MDD	59	21	6	5	17	10
HC	28	6	5	5	7	5
MDD	33	5	5	5	9	9
MDD	68	23	10	5	20	10
HC	26	5	5	5	5	6
HC	27	7	5	5	5	5
MDD	38	8	5	5	13	7
HC	25	5	5	5	5	5
MDD	94	19	16	18	24	17
HC	25	5	5	5	5	5
MDD	26	5	5	5	6	5
HC	33	6	6	5	10	6
MDD	42	11	5	5	14	7
MDD	41	8	8	5	12	8
HC	28	6	5	5	5	7
MDD	34	9	5	5	10	5
HC	28	6	5	5	7	5
MDD	78	25	11	5	24	13
HC	31	5	5	5	7	9
MDD	34	5	7	5	12	5
MDD	42	8	6	6	15	7
HC	26	5	5	5	6	5
HC	29	5	5	5	8	6
MDD	27	6	6	5	5	5
MDD	50	11	7	5	18	9
HC	28	6	5	5	7	5
MDD	37	9	5	5	11	7
HC	25	5	5	5	5	5
MDD	27	5	6	5	6	5
MDD	64	20	9	5	19	11
HC	41	10	5	5	13	8
HC	35	8	5	5	9	8
MDD	34	5	8	5	8	8
MDD	41	14	5	5	11	6
MDD	61	18	5	13	18	7
MDD	66	18	10	5	25	8
HC	25	5	5	5	5	5
MDD	27	5	5	5	7	5
MDD	45	9	5	5	20	6
HC	52	14	5	5	18	10
HC	38	6	5	5	14	8
HC	43	11	8	5	12	7
HC	37	8	5	5	14	5
MDD	35	7	5	5	13	5
MDD	25	5	5	5	5	5
MDD	27	6	5	5	6	5
MDD	41	9	5	8	13	6
MDD	41	7	5	5	16	8
MDD	66	18	12	5	20	11
MDD	53	11	5	5	22	10
HC	36	6	5	5	15	5
HC	41	13	7	5	11	5
MDD	61	17	9	6	20	9
MDD	78	15	9	25	16	13
MDD	68	22	9	5	21	11
MDD	65	11	10	19	16	9
MDD	38	10	5	5	10	8
HC	31	7	5	5	8	6
MDD	60	18	6	5	22	9
MDD	52	13	7	5	19	8
MDD	74	18	14	9	16	17
MDD	33	9	5	5	5	9
HC	47	14	6	5	16	6
HC	33	5	5	13	5	5
MDD	29	6	5	5	7	6
MDD	29	7	5	5	7	5
MDD	74	24	13	5	24	8
MDD	59	15	5	5	22	12
MDD	80	18	18	13	19	12
MDD	71	14	11	15	19	12
MDD	32	10	5	7	5	5
MDD	44	6	5	13	13	7
MDD	41	11	5	5	13	7
HC	33	8	5	5	9	6
HC	27	5	5	5	6	6
HC	27	7	5	5	5	5
HC	26	5	5	5	6	5
MDD	28	7	5	5	6	5
MDD	37	6	5	5	14	7
MDD	25	5	5	5	5	5
MDD	27	7	5	5	5	5
HC	30	5	5	5	9	6
MDD	30	6	5	5	9	5
MDD	50	14	5	5	18	8
MDD	43	11	5	5	14	8
MDD	44	10	5	9	15	5
HC	43	14	6	5	13	5
MDD	35	7	6	5	12	5
HC	28	5	5	5	7	6
MDD	32	10	5	5	7	5
HC	30	8	5	5	6	6
MDD	44	7	5	5	19	8
MDD	48	11	7	5	12	13
HC	35	11	6	5	8	5
HC	29	6	8	5	5	5
HC	30	6	5	5	6	8
HC	28	5	7	5	6	5
MDD	25	5	5	5	5	5
HC	26	5	5	5	5	6
HC	25	5	5	5	5	5
MDD	45	21	5	5	9	5
MDD	36	9	5	5	9	8
HC	72	19	11	7	23	12
MDD	40	8	7	5	14	6
MDD	50	8	6	5	19	12
HC	44	11	5	7	15	6
MDD	26	6	5	5	5	5
MDD	36	12	5	5	8	6
MDD	42	10	5	5	16	6
MDD	51	12	8	5	15	11
MDD	38	9	5	5	13	6
MDD	37	7	5	5	14	6
MDD	30	6	5	5	9	5
HC	46	15	5	5	11	10
MDD	36	5	5	5	15	6
MDD	60	17	5	5	23	10
MDD	31	6	5	5	10	5
HC	26	5	5	5	6	5
HC	25	5	5	5	5	5
MDD	61	15	5	5	25	11
MDD	44	9	5	5	17	8
HC	27	5	5	5	7	5
MDD	30	6	5	5	8	6
MDD	25	5	5	5	5	5
MDD	53	19	5	5	17	7
HC	25	5	5	5	5	5
MDD	52	17	13	6	10	6
MDD	31	7	5	5	9	5
MDD	40	8	5	5	14	8
HC	41	10	5	5	14	7
MDD	35	5	5	8	8	9
MDD	43	11	5	7	13	7
MDD	31	9	5	5	7	5
HC	32	7	5	5	9	6
MDD	41	7	5	8	14	7
HC	39	10	6	5	11	7
MDD	32	5	5	5	8	9
HC	26	5	5	5	6	5
HC	26	5	5	5	6	5
MDD	59	16	9	5	20	9
MDD	41	12	6	5	12	6
HC	35	6	5	5	13	6
HC	32	6	6	5	10	5
MDD	47	14	7	5	13	8
HC	26	5	5	5	6	5
HC	26	5	5	5	6	5
MDD	32	6	5	6	10	5
MDD	50	13	5	5	19	8
MDD	56	14	10	5	19	8
MDD	42	12	5	5	14	6
HC	30	5	5	5	10	5
MDD	35	7	5	5	13	5
HC	49	9	9	12	10	9
MDD	47	10	5	5	18	9
MDD	40	11	9	5	10	5
MDD	27	6	6	5	5	5
HC	26	5	5	5	6	5
MDD	38	10	5	5	12	6
MDD	34	9	9	5	5	6
MDD	40	9	5	5	14	7
HC	33	7	5	7	9	5
MDD	32	5	5	5	12	5
MDD	44	14	7	5	12	6
MDD	52	8	5	5	23	11
MDD	44	8	5	6	15	10
MDD	33	7	5	6	10	5
HC	35	7	5	5	9	9
MDD	32	6	5	5	10	6
HC	39	9	6	5	13	6
HC	52	17	8	5	14	8
MDD	27	5	5	5	7	5
HC	28	5	5	5	8	5
MDD	73	21	10	10	22	10
HC	32	9	5	5	8	5
HC	25	5	5	5	5	5
MDD	30	9	5	5	6	5
MDD	38	11	8	5	8	6
HC	33	8	5	5	10	5
MDD	44	10	5	11	12	6
MDD	34	7	5	5	12	5
MDD	31	9	5	5	7	5
MDD	47	19	5	5	13	5
HC	32	7	6	6	7	6
MDD	43	14	5	5	13	6
HC	25	5	5	5	5	5
HC	35	8	5	6	9	7
MDD	41	6	5	5	16	9
HC	29	6	5	5	8	5
HC	30	5	5	5	6	9
HC	37	9	5	5	11	7
MDD	42	8	6	7	11	10
MDD	58	22	12	5	14	5
MDD	65	17	13	5	21	9
MDD	25	5	5	5	5	5
HC	26	6	5	5	5	5
MDD	34	6	5	8	9	6
MDD	29	7	7	5	5	5
MDD	34	8	5	5	8	8
HC	33	8	5	5	10	5
MDD	27	5	5	5	7	5
MDD	46	7	5	10	14	10
MDD	59	9	6	15	19	10
MDD	66	8	8	15	22	13
MDD	32	8	5	5	9	5
MDD	41	13	5	5	12	6
MDD	64	15	9	17	16	7
MDD	49	12	10	5	16	6
HC	39	9	7	5	12	6
HC	25	5	5	5	5	5
HC	25	5	5	5	5	5
HC	27	5	5	5	7	5
MDD	49	20	5	5	12	7
HC	31	5	5	5	11	5
MDD	53	16	14	5	12	6
MDD	30	7	5	5	8	5
HC	64	15	8	9	19	13
HC	38	8	6	5	14	5
HC	28	6	5	5	7	5
MDD	33	9	5	9	5	5
HC	63	16	6	11	20	10
HC	30	8	5	5	7	5
MDD	38	7	5	5	11	10
MDD	30	7	5	5	8	5
HC	25	5	5	5	5	5
HC	44	6	5	5	17	11
MDD	28	7	5	5	6	5
HC	28	5	5	7	6	5
MDD	42	13	5	5	11	8
HC	27	5	5	5	7	5
HC	39	5	8	5	14	7
MDD	35	8	5	5	11	6
MDD	25	5	5	5	5	5
HC	90	14	16	20	22	18
HC	26	5	5	5	6	5
MDD	36	9	5	5	11	6
MDD	41	12	5	5	12	7
HC	35	5	5	5	12	8
MDD	40	9	12	9	5	5
HC	33	6	5	5	8	9
HC	28	5	5	5	8	5
HC	61	11	8	20	10	12
HC	35	5	6	5	13	6
MDD	56	15	5	5	20	11
HC	25	5	5	5	5	5
HC	34	7	5	5	11	6
HC	38	8	5	5	14	6
HC	26	5	5	5	6	5
HC	30	5	5	5	9	6
MDD	32	6	5	5	11	5
MDD	65	15	14	5	18	13
MDD	35	6	5	5	12	7
HC	25	5	5	5	5	5
MDD	27	5	5	5	7	5
HC	34	7	5	5	12	5
MDD	52	12	5	5	23	7
MDD	40	9	8	5	12	6
HC	27	5	5	5	7	5
MDD	42	8	5	15	9	5
MDD	47	15	7	5	12	8
MDD	44	10	7	5	16	6
MDD	49	13	5	16	10	5
HC	39	11	5	5	12	6
HC	25	5	5	5	5	5
MDD	25	5	5	5	5	5
HC	25	5	5	5	5	5
MDD	26	5	5	5	6	5
MDD	66	18	5	13	21	9
MDD	66	22	5	5	22	12
MDD	41	12	5	5	13	6
HC	28	6	5	5	7	5
MDD	60	14	5	7	19	15
MDD	30	7	5	5	8	5
HC	31	5	5	5	7	9
MDD	46	7	5	10	15	9
MDD	36	8	7	5	6	10
MDD	30	6	5	6	8	5
HC	28	6	5	5	7	5
MDD	39	12	5	5	11	6
HC	31	7	7	5	7	5
MDD	48	11	7	5	17	8
MDD	95	16	11	23	25	20
MDD	32	5	5	5	12	5
MDD	25	5	5	5	5	5
MDD	25	5	5	5	5	5
HC	27	6	6	5	5	5
MDD	42	13	7	5	8	9
HC	29	6	5	5	6	7
HC	31	6	5	5	6	9
HC	53	16	5	5	17	10
MDD	65	15	7	20	15	8
MDD	77	19	11	14	17	16
MDD	34	5	5	5	11	8
MDD	59	17	5	14	17	6
MDD	61	18	9	15	12	7
HC	28	6	5	5	7	5
MDD	38	9	7	5	11	6
MDD	31	7	5	5	9	5
MDD	50	16	5	5	17	7
HC	67	16	11	5	19	16
MDD	33	8	5	5	9	6
MDD	32	7	5	5	10	5
MDD	33	7	7	5	9	5
HC	33	10	5	5	8	5
MDD	25	5	5	5	5	5
MDD	36	9	5	5	11	6
MDD	92	20	22	25	16	9
MDD	52	17	10	5	13	7
MDD	26	5	5	5	6	5
MDD	63	21	5	5	19	13
MDD	35	6	6	5	11	7
MDD	43	9	9	5	14	6
MDD	43	10	5	9	13	6
HC	49	10	8	5	17	9
MDD	60	12	8	9	21	10
MDD	50	16	6	5	15	8
MDD	34	8	5	5	7	9
HC	27	5	5	5	6	6
HC	48	11	10	5	15	7
MDD	31	7	5	5	8	6
MDD	43	10	5	5	14	9
MDD	38	11	5	5	11	6
MDD	45	8	7	5	17	8
MDD	71	20	10	5	24	12
MDD	38	12	5	6	8	7
HC	32	6	5	5	7	9
HC	29	9	5	5	5	5
MDD	34	7	5	5	11	6
MDD	32	8	5	5	9	5
MDD	70	17	5	11	23	14
MDD	35	6	6	7	11	5
HC	28	6	5	5	7	5
MDD	70	17	13	17	14	9
MDD	55	15	6	8	18	8
MDD	49	13	5	5	19	7
HC	35	5	6	5	11	8
HC	37	9	7	5	10	6
MDD	39	8	5	5	15	6
MDD	37	11	5	5	10	6
HC	28	5	6	5	5	7
HC	45	8	5	5	17	10
HC	44	10	6	6	11	11
MDD	35	6	5	5	12	7
HC	28	6	5	5	7	5
MDD	28	6	5	5	7	5
MDD	30	6	5	5	9	5
MDD	77	25	5	25	16	6
MDD	28	5	5	5	7	6
MDD	27	5	6	5	6	5
HC	52	8	7	5	20	12
HC	40	13	5	5	11	6
MDD	38	10	6	5	12	5
MDD	32	6	5	5	9	7
MDD	26	6	5	5	5	5
MDD	45	7	10	5	14	9
MDD	32	6	5	7	9	5
MDD	27	6	5	5	6	5
MDD	32	6	5	5	10	6
MDD	29	5	5	5	7	7
MDD	30	6	5	5	8	6
MDD	45	9	7	5	12	12
MDD	30	6	6	5	8	5
MDD	63	17	11	5	20	10
MDD	31	7	5	5	5	9
MDD	63	20	11	5	18	9
MDD	41	5	5	5	20	6
MDD	72	17	17	5	22	11
MDD	64	16	10	9	20	9
MDD	51	12	6	5	18	10
MDD	32	6	5	5	10	6
MDD	31	7	6	5	8	5
MDD	48	14	5	5	15	9
MDD	39	9	5	5	14	6
MDD	50	10	5	5	20	10
MDD	40	7	5	15	8	5
MDD	35	6	6	5	9	9
MDD	46	11	6	5	11	13
MDD	43	7	5	5	19	7
MDD	105	24	16	25	25	15
MDD	31	7	5	5	9	5
MDD	55	15	15	5	12	8
MDD	29	9	5	5	5	5
MDD	55	21	7	7	15	5
MDD	29	7	5	5	7	5
MDD	43	5	13	5	11	9
MDD	34	8	5	5	10	6
MDD	58	18	10	5	16	9
MDD	33	7	5	5	11	5
MDD	38	7	6	5	13	7
MDD	45	8	10	7	13	7
MDD	30	6	5	5	9	5
MDD	74	25	12	5	24	8
MDD	34	7	6	5	11	5
MDD	30	5	5	5	9	6
MDD	32	7	5	5	8	7
MDD	68	20	15	6	19	8
MDD	38	11	6	6	9	6
MDD	37	11	5	5	11	5
MDD	50	13	5	5	19	8
MDD	68	8	7	25	14	14
MDD	47	14	8	5	14	6
MDD	49	14	6	7	16	6
MDD	34	8	5	5	9	7
MDD	49	9	5	13	14	8
MDD	62	13	17	7	16	9
MDD	39	11	6	5	11	6
MDD	27	7	5	5	5	5
MDD	44	11	6	5	13	9
MDD	34	10	5	5	9	5
MDD	36	8	5	5	12	6
MDD	33	6	6	5	11	5
MDD	37	5	5	5	8	14
MDD	51	8	5	5	19	14
MDD	32	7	5	5	9	6
MDD	67	23	5	5	23	11
MDD	31	6	5	5	8	7
MDD	88	19	19	25	11	14
MDD	48	14	5	5	15	9
MDD	39	8	5	15	6	5
MDD	35	8	5	5	11	6
MDD	48	12	8	5	15	8
MDD	60	16	8	7	20	9
MDD	39	5	8	5	16	5
MDD	32	8	6	5	7	6
MDD	44	6	11	5	15	7
MDD	66	17	13	5	20	11
MDD	55	11	9	5	19	11
MDD	36	7	5	5	11	8
MDD	29	8	6	5	5	5
MDD	66	10	19	5	19	13
MDD	39	9	5	5	9	11
MDD	78	24	16	6	22	10
MDD	58	14	13	5	19	7
MDD	46	9	11	5	16	5
MDD	52	15	10	5	14	8
MDD	60	19	5	5	22	9
MDD	32	5	5	5	8	9
MDD	56	19	9	5	14	9
MDD	32	6	5	5	11	5
MDD	50	7	11	5	19	8
MDD	35	5	5	5	10	10
MDD	38	10	5	6	11	6
MDD	42	13	5	5	10	9
MDD	25	5	5	5	5	5
MDD	34	8	5	5	10	6
MDD	52	11	5	5	17	14
MDD	30	5	5	5	10	5
MDD	47	14	11	5	12	5
MDD	64	17	9	15	18	5
MDD	26	6	5	5	5	5
MDD	45	14	5	5	13	8
MDD	25	5	5	5	5	5
MDD	33	5	5	5	9	9
MDD	35	5	5	5	12	8
MDD	51	13	6	5	19	8
MDD	37	8	6	5	11	7
MDD	68	20	8	5	24	11
MDD	46	7	12	5	12	10
MDD	69	21	9	5	23	11
MDD	84	22	15	10	20	17
MDD	37	9	5	5	12	6
MDD	45	6	5	9	15	10
MDD	29	6	6	5	7	5
MDD	34	5	5	5	11	8
MDD	30	6	5	5	7	7
MDD	47	20	5	5	11	6
MDD	50	9	10	5	18	8
MDD	56	16	7	5	18	10
MDD	46	14	5	5	15	7
MDD	33	9	5	5	8	6
MDD	34	10	5	8	6	5
MDD	61	19	8	5	17	12
MDD	60	19	11	5	13	12
MDD	26	6	5	5	5	5
MDD	40	10	7	5	12	6
MDD	47	14	5	6	15	7
MDD	33	7	5	5	10	6
MDD	35	6	5	5	14	5
MDD	31	7	5	8	6	5
MDD	53	11	6	5	19	12
MDD	29	5	5	5	8	6
MDD	52	10	7	5	20	10
MDD	66	18	11	8	21	8
MDD	72	22	12	5	19	14
MDD	42	10	5	5	12	10
MDD	40	10	5	5	13	7
MDD	41	11	8	5	10	7
MDD	58	14	9	8	19	8
MDD	59	19	5	7	19	9
MDD	61	12	9	5	19	16
MDD	83	23	13	12	22	13
MDD	36	9	5	9	8	5
MDD	48	12	5	5	16	10
MDD	26	6	5	5	5	5
MDD	81	19	19	12	22	9
MDD	43	11	5	5	15	7
MDD	70	20	5	10	21	14
MDD	35	8	5	5	10	7
MDD	96	25	25	7	25	14
MDD	46	5	5	5	23	8
MDD	26	5	5	5	6	5
MDD	79	18	7	15	25	14
MDD	31	5	5	5	7	9
MDD	52	14	9	5	17	7
MDD	37	5	5	5	12	10
MDD	55	12	5	5	23	10
MDD	59	9	11	5	21	13
MDD	42	11	7	5	11	8
MDD	64	17	5	5	23	14
MDD	26	5	5	5	6	5
MDD	37	7	5	5	13	7
MDD	77	15	9	15	23	15
MDD	26	5	5	5	6	5
MDD	61	13	12	5	21	10
MDD	42	14	11	5	7	5
MDD	90	22	14	15	24	15
MDD	59	20	8	5	19	7
MDD	31	5	5	5	8	8
MDD	49	12	5	5	19	8
MDD	82	24	11	5	24	18
MDD	47	13	5	9	13	7
MDD	79	22	18	5	23	11
MDD	33	6	5	5	12	5
MDD	35	7	6	5	11	6
MDD	39	8	5	5	15	6
MDD	41	10	5	5	15	6
MDD	36	8	12	5	6	5
MDD	36	8	5	5	11	7
MDD	27	5	5	5	7	5
MDD	103	25	21	21	24	12
MDD	48	8	5	5	22	8
MDD	41	7	5	5	17	7
MDD	48	7	5	5	22	9
MDD	61	17	8	5	23	8
MDD	39	10	5	5	12	7
MDD	69	10	11	14	20	14
MDD	27	5	6	5	6	5
MDD	32	7	6	5	9	5
MDD	34	9	5	5	10	5
MDD	28	7	5	5	6	5
MDD	35	7	5	5	12	6
MDD	31	5	5	5	11	5
MDD	51	12	6	5	20	8
MDD	53	8	8	12	15	10
MDD	60	11	6	7	25	11
MDD	42	11	5	5	11	10
MDD	38	6	5	13	5	9
MDD	34	5	8	5	10	6
MDD	48	8	5	5	19	11
MDD	54	11	14	5	17	7
MDD	53	15	9	5	19	5
MDD	28	5	6	5	7	5
MDD	28	7	5	5	6	5
MDD	31	8	5	5	8	5
MDD	44	10	5	5	17	7
MDD	48	11	10	5	15	7
MDD	40	9	5	5	12	9
MDD	32	6	5	5	10	6
MDD	85	25	13	12	24	11
MDD	33	5	6	5	10	7
MDD	47	14	5	5	16	7
MDD	41	5	10	5	14	7
MDD	35	5	5	5	13	7
MDD	58	20	5	7	18	8
MDD	36	6	6	5	9	10
MDD	60	20	8	5	18	9
MDD	123	25	25	25	25	23
MDD	37	9	5	5	9	9
MDD	36	8	5	5	12	6
MDD	59	9	7	12	19	12
MDD	73	17	10	20	19	7
MDD	62	19	9	6	16	12
MDD	29	5	5	5	9	5
MDD	41	11	5	5	13	7
MDD	58	17	6	5	18	12
MDD	47	15	5	10	11	6
MDD	29	5	5	5	9	5
MDD	25	5	5	5	5	5
MDD	37	9	5	5	13	5
MDD	26	5	5	5	6	5
MDD	52	18	6	5	16	7
MDD	81	16	11	19	23	12
MDD	30	5	5	5	10	5
MDD	26	5	5	5	6	5
MDD	29	6	5	5	8	5
MDD	48	9	7	5	18	9
MDD	34	8	5	5	11	5
MDD	27	5	5	5	7	5
MDD	29	6	5	5	8	5
MDD	42	11	5	6	15	5
MDD	44	17	5	5	10	7
MDD	32	5	5	5	11	6
MDD	32	5	6	5	10	6
MDD	50	11	7	6	18	8
MDD	80	22	12	12	22	12
MDD	41	9	8	5	14	5
MDD	107	25	21	25	22	14
MDD	39	7	5	5	15	7
MDD	30	5	5	5	6	9
MDD	45	8	5	5	20	7
MDD	50	9	5	5	20	11
[truncated: 1,226 more rows]

## Sheet: Table S1
	HC				MDD
	count	mean	SD		count	mean	SD
MACS (n=1752)
Age	930	34.23	12.96		822	36.5	13.13
Sex (f/m)	597/333				537/285	-	-
Education years	927	13.98	2.57		818	13.2	2.71
Remission (y/n)	-	-	-		452/369	-	-
HDRS-17	926	1.38	2.04		819	8.43	6.47
BDI	926	4.11	4.28		811	17.59	11.12
CES-D	-	-	-		-	-	-
Antidepressant medication (y/n)	0/930	-	-		488/334	-	-
Age of onset	-	-	-		817	25.82	12.49
# Depressive episodes	-	-	-		782	3.87	6.08
# Inpatient treatments	-	-	-		813	1.55	1.98
	count	mean	SD		count	mean	SD
MNC (n=916)
Age	647	34.79	12.12		269	36.99	13.36
Sex (f/m)	359/288	-	-		148/121	-	-
Education years	643	14.64	2.51		268	13.73	2.71
Remission (y/n)	-	-	-		1/268	-	-
HDRS-17	520	0.85	1.4		267	19.21	4.12
BDI	647	2.32	3.12		266	28.2	9.14
CES-D	-	-	-		-	-	-
Antidepressant medication (y/n)	0/644	-	-		230/39	-	-
Age of onset	-	-	-		260	25.56	12.78
# Depressive episodes	-	-	-		269	4.42	5.39
# Inpatient treatments	-	-	-		249	2.45	2.71
	count	mean	SD		count	mean	SD
BiDirect (n=557)
Age	321	52.61	7.97		236	50.63	7.06
Sex (f/m)	171/150	-	-		143/93	-	-
Education years	321	15.21	2.59		234	14.35	2.4
Remission (y/n)	-	-	-		75/161	-	-
HDRS-17	-	-	-		236	13.08	6.61
BDI	-	-	-		-	-	-
CES-D	321	7.84	5.9		236	26.33	12.36
Antidepressant medication (y/n)	2/319	-	-		202/34	-	-
Age of onset	-	-	-		-	-	-
# Depressive episodes	-	-	-		225	5.89	9.49
# Inpatient treatments	-	-	-		233	1.56	1.3

## Sheet: Table S2
	HC				MDD
	count	mean	SD		count	mean	SD
MACS (n=1725)
CTQ sum	930	32.68	8.82		822	45.13	15.65
EA subscale sum	930	7.06	2.88		822	10.96	5.11
PA subscale sum	930	5.6	1.54		822	6.78	3.14
SA subscale sum	930	5.29	1.48		822	6.38	3.43
EN subscale sum	930	8.53	3.72		822	13.18	5.36
PN subscale sum	930	6.2	1.89		822	7.82	3.09
	count	mean	SD		count	mean	SD
MNC (n=916)
CTQ sum	647	32.9	8.14		269	46.91	17.06
EA subscale sum	647	6.98	2.7		269	11.16	5.44
PA subscale sum	647	5.59	1.72		269	7.4	3.9
SA subscale sum	647	5.22	0.94		269	6.46	3.82
EN subscale sum	647	8.8	3.64		269	13.6	5.54
PN subscale sum	647	6.31	2		269	8.29	3.27
	count	mean	SD		count	mean	SD
BiDirect (n=557)
CTQ sum	321	32.69	7.64		236	44.97	17.14
EA subscale sum	321	6.42	2.17		236	10.06	5.2
PA subscale sum	321	5.85	1.51		236	6.9	3.45
SA subscale sum	321	5.19	0.86		236	6.36	3.59
EN subscale sum	321	8.95	3.97		236	13.88	5.68
PN subscale sum	321	6.27	1.97		236	7.78	3

## Sheet: Table S3
	MACS-MNC			MACS-BiDirect			MNC-BiDirect
	Test statistic	p-value		Test statistic	p-value		Test statistic	p-value
Sex	21.9432	2.81e-06		25.7993	3.79e-07		0.9449	0.331
MDD diagnosis	75.9345	2.93e-18		3.3405	0.068		25.4202	4.61e-07
Age	813601	0.554		811138	5.15e-123		79976	1.84e-108
Education years	934558	3.72e-15		599155	2.16e-18		235718	0.024
CTQ sum	753976	0.01		475857	0.378		245900	0.244
CTQ EA	727820	6.2e-05		414523	5.39e-08		271148	0.038
CTQ PA	772544	0.054		521764	0.004		227639	3.21e-05
CTQ SA	776172	0.021		476570	0.176		252777	0.605
CTQ EN	763920	0.041		501968	0.304		235560	0.013
CTQ PN	788585	0.445		482996	0.707		253297	0.811

## Sheet: Table S4
	MACS-MNC			MACS-BiDirect			MNC-BiDirect
	Test statistic	p-value		Test statistic	p-value		Test statistic	p-value
Remission	247.207	1.06e-55		38.7962	4.7e-10		94.5569	2.38e-22
HDRS-17	20555.5	1.06e-88		58872	4.78e-20		48559	8.6e-26
BDI	50433	6.33e-39		-	-		-	-
Age of onset	108473	0.6044		-	-		-	-
# Depressive episodes	91229	0.000866		75183	0.000635		29558.5	0.651
# Inpatient treatments	67923.5	3.77e-16		82246	0.001		36381	1.28e-07

[truncated: 21 more sheets: Table S5, Table S6, Table S7, Table S8, Table S9, Table S10, Table S11, Table S12, Table S13, Table S14, Table S15, Table S16, Table S17, Table S18, Table S19, Table S20, Figure S1, Figure S2, Figure S3, Figure S4 …]
